# Supplementary material for: A new species of Myrmozercon Berlese (Acari, Mesostigmata, Laelapidae) associated with ant from Iran
Source: Zookeys. 2013 Feb 22;(272):21–8. doi: 10.3897/zookeys.272.4404 (PMC3677395; doi:10.3897/zookeys.272.4404)
Supplement: XML Treatment for Myrmozercon [file zookeys.272.4404-treatment1.xml]

<!DOCTYPE tp:taxon-treatment
  PUBLIC "-//TaxonX//DTD Taxonomic Treatment Publishing DTD v0 20100105//EN" "tax-treatment-NSO.dtd">
<tp:taxon-treatment xmlns:tp="http://www.plazi.org/taxpub"><tp:treatment-meta><mixed-citation publication-type="journal"><person-group><name><surname>Ghafarian</surname><given-names>Azadeh</given-names></name><name><surname>Joharchi</surname><given-names>Omid</given-names></name><name><surname>Jalalizand</surname><given-names>Alireza</given-names></name><name><surname>Jalaeian</surname><given-names>Mahdi</given-names></name></person-group><article-title>A new species of <italic>Myrmozercon</italic> Berlese (Acari, Mesostigmata, Laelapidae) associated with ant from Iran
                </article-title><source>Zookeys</source><day>22</day><month>2</month><year>2013</year><volume>2013</volume><issue>272</issue><fpage>21</fpage><lpage>28</lpage><pub-id pub-id-type="doi">10.3897/zookeys.272.4404</pub-id></mixed-citation></tp:treatment-meta><tp:nomenclature><label>Genus</label><tp:taxon-name>
                        <tp:taxon-name-part taxon-name-part-type="genus">Myrmozercon</tp:taxon-name-part>
                    <object-id xmlns:xlink="http://www.w3.org/1999/xlink" xlink:type="simple">http://species-id.net/wiki/Myrmozercon</object-id>
								</tp:taxon-name><tp:taxon-authority>Berlese</tp:taxon-authority><tp:nomenclature-citation-list><tp:nomenclature-citation><tp:taxon-name>Myrmozercon</tp:taxon-name><comment> Berlese, 1902: 699. Type species <italic><tp:taxon-name>Myrmozercon brevipes</tp:taxon-name></italic> Berlese, 1902, by monotypy.</comment></tp:nomenclature-citation><tp:nomenclature-citation><tp:taxon-name>Myrmonyssus</tp:taxon-name><comment> Berlese, 1903: 16. Type species <italic><tp:taxon-name>Myrmonyssus diplogenius</tp:taxon-name></italic> Berlese, 1903, designated by Berlese, 1904 (synonymy by <xref ref-type="bibr" rid="B13">Rosario and Hunter 1988</xref>).</comment></tp:nomenclature-citation><tp:nomenclature-citation><tp:taxon-name>Myrmonyssus</tp:taxon-name><comment> (<italic><tp:taxon-name>Laelaspulus</tp:taxon-name></italic>) Berlese, 1904: 437. Type species <italic><tp:taxon-name>Myrmozercon acuminatus</tp:taxon-name></italic> Berlese, 1903, by original designation (synonymy by <xref ref-type="bibr" rid="B14">Shaw and Seeman 2009</xref>).</comment></tp:nomenclature-citation><tp:nomenclature-citation><tp:taxon-name>Parabisternalis</tp:taxon-name><comment> Ueckermann &amp; Loots, 1995: 35. Type species <italic><tp:taxon-name>Parabisternalis yemeni</tp:taxon-name></italic> Ueckermann &amp; Loots, 1995, by original designation (synonymy by <xref ref-type="bibr" rid="B14">Shaw and Seeman 2009</xref>).</comment></tp:nomenclature-citation><!--PageBreak--></tp:nomenclature-citation-list></tp:nomenclature><tp:treatment-sec sec-type="Notes on the genus"><title>Notes on the genus.</title><p>The diagnosis of <italic><tp:taxon-name>Myrmozercon</tp:taxon-name></italic> used here is based on that of <xref ref-type="bibr" rid="B14">Shaw and Seeman (2009)</xref>. Most species of <italic><tp:taxon-name>Myrmozercon</tp:taxon-name></italic>, including the type species <italic><tp:taxon-name>Myrmozercon brevipes</tp:taxon-name></italic>, show moderate to strong hypertrichy on the dorsal shield. However, <italic><tp:taxon-name>Myrmozercon burwelli</tp:taxon-name></italic> Shaw &amp; Seeman, 2009 (24-25 pairs), and the new species, have a reduced dorsal chaetotaxy. All species appear to have asymmetrical and unpaired setae on the dorsal shield, which makes it difficult to recognise their homology except the new species. In most species the dorsal shield is reduced or truncated posteriorly to expose a strip of unsclerotised opisthonotal skin, but this is not true for every species. Species of <italic><tp:taxon-name>Myrmozercon</tp:taxon-name></italic> also vary in the presence or absence of metasternal setae st4, the sternal shield of new species is extended to which the sternal shield is fused with the endopodal plates, with three pairs of setae and three pairs of lyrifissures and metasternal setae (st4) absent. The leg chaetotaxy of <italic><tp:taxon-name>Myrmozercon</tp:taxon-name></italic> species is variable, and does not provide diagnostic characters that define the genus (<xref ref-type="bibr" rid="B14">Shaw and Seeman 2009</xref>) and this is very characteristic and fixed in the new species. The new species has one ventral seta on the palp trochanter the same as in most species of <italic><tp:taxon-name>Myrmozercon</tp:taxon-name></italic>. <xref ref-type="bibr" rid="B14">Shaw and Seeman (2009)</xref> described a swelling on the dorso-distal edge of the palp trochanter in several species, but this structure is not present in new species. This instability in morphology, and the edentate chelicerae and short peritremes of <italic><tp:taxon-name>Myrmozercon</tp:taxon-name></italic>, suggest that <italic><tp:taxon-name>Myrmozercon</tp:taxon-name></italic> is parasitic on its ant hosts, and not simply a commensal in its host’s nests, but this has not been established experimentally. The specimens of new specieswere found clinging to the abdomen and head of the ants.
                    </p></tp:treatment-sec><ref-list><ref id="B13"><mixed-citation xmlns:xlink="http://www.w3.org/1999/xlink" xlink:type="simple"><person-group><name name-style="western"><surname>Rosario</surname><given-names>RMT</given-names></name><name name-style="western"><surname>Hunter</surname><given-names>PE</given-names></name></person-group> (<year>1988</year>)<article-title> The genus <italic>Myrmozercon</italic> Berlese, with descriptions of two new species (Acari: Mesostigmata: Laelapidae).</article-title><source>Journal of Parasitology </source><volume>74</volume>: <fpage>466</fpage>-<lpage>470</lpage>. doi: <ext-link ext-link-type="uri" xlink:href="http://dx.doi.org/10.2307/3282057" xlink:type="simple">10.2307/3282057</ext-link></mixed-citation></ref><ref id="B14"><mixed-citation xmlns:xlink="http://www.w3.org/1999/xlink" xlink:type="simple"><person-group><name name-style="western"><surname>Shaw</surname><given-names>MD</given-names></name><name name-style="western"><surname>Seeman</surname><given-names>OD</given-names></name></person-group> (<year>2009</year>)<article-title> Two new species of <italic>Myrmozercon</italic> (Acari: Laelapidae) from Australian ants (Hymenoptera: Formicidae).</article-title><source>Zootaxa </source><volume>2025</volume>: <fpage>43</fpage>-<lpage>55</lpage>.</mixed-citation></ref></ref-list></tp:taxon-treatment>
