# Supplementary material for: A new species of Myrmozercon Berlese (Acari, Mesostigmata, Laelapidae) associated with ant from Iran
Source: Zookeys. 2013 Feb 22;(272):21–8. doi: 10.3897/zookeys.272.4404 (PMC3677395; doi:10.3897/zookeys.272.4404)
Supplement: XML Treatment for Myrmozercon cyrusi [file zookeys.272.4404-treatment2.xml]

<!DOCTYPE tp:taxon-treatment
  PUBLIC "-//TaxonX//DTD Taxonomic Treatment Publishing DTD v0 20100105//EN" "tax-treatment-NSO.dtd">
<tp:taxon-treatment xmlns:tp="http://www.plazi.org/taxpub"><tp:treatment-meta><mixed-citation publication-type="journal"><person-group><name><surname>Ghafarian</surname><given-names>Azadeh</given-names></name><name><surname>Joharchi</surname><given-names>Omid</given-names></name><name><surname>Jalalizand</surname><given-names>Alireza</given-names></name><name><surname>Jalaeian</surname><given-names>Mahdi</given-names></name></person-group><article-title>A new species of <italic>Myrmozercon</italic> Berlese (Acari, Mesostigmata, Laelapidae) associated with ant from Iran
                </article-title><source>Zookeys</source><day>22</day><month>2</month><year>2013</year><volume>2013</volume><issue>272</issue><fpage>21</fpage><lpage>28</lpage><pub-id pub-id-type="doi">10.3897/zookeys.272.4404</pub-id></mixed-citation></tp:treatment-meta><tp:nomenclature><tp:taxon-name>
                        <tp:taxon-name-part taxon-name-part-type="genus">Myrmozercon</tp:taxon-name-part>
                        <tp:taxon-name-part taxon-name-part-type="species">cyrusi</tp:taxon-name-part>
                    <object-id xmlns:xlink="http://www.w3.org/1999/xlink" xlink:type="simple">urn:lsid:zoobank.org:act:5DD70D4C-1312-49FA-A881-C663EB04E98E</object-id>
								<object-id xmlns:xlink="http://www.w3.org/1999/xlink" xlink:type="simple">http://species-id.net/wiki/Myrmozercon_cyrusi</object-id>
								</tp:taxon-name><tp:taxon-authority>Ghafarian &amp; Joharchi</tp:taxon-authority><tp:taxon-status xmlns:xlink="http://www.w3.org/1999/xlink" xlink:type="simple">sp. n.</tp:taxon-status><xref ref-type="fig" rid="F1">Figures 1–13</xref></tp:nomenclature><tp:treatment-sec sec-type="Type material"><title>Type material.</title><p>Holotype, female, Kenevist Rural District in the Central District of Mashhad County, Khorasan Razavi Province, Iran, <named-content xmlns:xlink="http://www.w3.org/1999/xlink" content-type="dwc:verbatimCoordinates" xlink:type="simple">36.97'N, 59.68'E</named-content>, alt. 945 m, 25 April 2012, A. Ghafarian coll., in nest of <italic><tp:taxon-name>Monomorium</tp:taxon-name></italic> sp. (in YIAU). Paratypes, four females, same data as holotype (in JAZM and ANIC).
                    </p></tp:treatment-sec><tp:treatment-sec sec-type="Description"><title>Description of the female.</title><p><xref ref-type="fig" rid="F1">Figures 1–13</xref>. <italic>Dorsal idiosoma</italic> (<xref ref-type="fig" rid="F1">Fig. 1</xref>). Length 522–534. Dorsal shield length 488–500, width 420–436 (n = 5). Shield posteriorly truncate, not covering entire idiosoma, leaving a curved strip of unprotected skin posterior to setae J5, shield without distinct reticulate ornamentation over whole surface; with 33 pairs of setae, 21 podonotal (z2 absent), 12 opisthonotal (Z4, S5 absent) and Z5 in soft skin posterior to shield, almost all setae except j1 and J4 slightly barbed in apical third or less, with club-like tip (<xref ref-type="fig" rid="F1">Fig. 2</xref>), opisthonotal setae very long, reaching well past base of next posterior setae, dorsal shield setae increasing in length from anterior to posterior (j1 25-27, J1 54-59, J2 67-69, J3 79-82), without unpaired and asymmetrical seta, setae on shield uniform in length and thickness except j1 (25-27) and J4 (20-25) <!--PageBreak-->very fine and minute. A pair of very fine and minute setae in R series on the lateral soft skin but appear on ventral view. Shield with eight pairs of minute pores and lyrifissures including a pair of lyrifissures situated near z1, other pores inconspicuous.
                    </p><p><!--PageBreak--><italic>Ventral idiosoma</italic> (<xref ref-type="fig" rid="F1">Fig. 3</xref>). Tritosternum with short broad base (10-11 × 15-17 wide) fused to sternal shield, bifurcated at a short distance above suture, laciniae 37-40 in length, with smooth edges, strap-like and broad at base; pre-sternal shields fused with sternal shield. Sternal shield (length 248-255) narrowest between coxae II (104-108) widest between coxae II and III (218-22), with biconvex anterior margin and extending beyond level of st1, lateral margins thickened and posterolateral corners fused with endopodal shield; posterior margin concave; shield bearing three pairs of smooth pointed setae (<italic>st</italic>1 30-37, <italic>st</italic>2 40-45, <italic>st</italic>3 50-51) and two pairs of lyrifissures, one pair between setae <italic>st</italic>1 and <italic>st</italic>2 and the other between <italic>st</italic>2 and <italic>st</italic>3; surface with indistinct reticulate ornamentation. Seta <italic>st</italic>4 absent, metasternal pores also on extent of sternal shield but metasternal plates apparently absent. Genito-ventral shield wide, strongly tapering posteriorly, 320–346 long, 168–174 maximum width. Surface of shield smooth with longitudinal markings in anterior half; with one pair of simple setae <italic>st</italic>5 (35–37). Anal shield triangular, its anterior without lineate ornamentation, cribrum small, anal pores indistinct, bearing short post-anal seta 15-17 long, and a pair of para-anal setae 37–42 long. Opisthogastric skin with long, narrow metapodal plates (40–44 × 8–10 wide) and eight pairs of setae, almost all setae slightly barbed in apical third or less, each arising on small sclerotised platelet (<xref ref-type="fig" rid="F1">Figs. 4, 5</xref>), (Jv1 47-50, Jv2 35-37, Jv5 64-73, Zv1 37-42, Zv2 45-50, Zv3 55-63, Zv4 45-50, Zv5 67-75). Peritreme very short (35-40), extending to posterior level of coxae Ш. Peritrematal shields absent, post-stigmatal section conspicuous, with one pair of pore.
                    </p><p><italic>Gnathosoma</italic>. Hypostomal groove with nine rows of denticles, 10 to 15 very fine denticles per row (<xref ref-type="fig" rid="F1">Fig. 6</xref>). Hypostome with three pairs of setae, internal posterior hypostomal setae h3 longest, palp coxal setae absent; surface of hypostome ornamented with transverse and curved lines. Palp chaetotaxy: trochanter 1, femur 5, genu 5, tibia 12; all palp setae pointed, palp tarsal claw two-tined, dorsodistal edge of palp femur without swelling. Epistome triangular, smooth, with pointed apex (<xref ref-type="fig" rid="F1">Fig. 7</xref>). Chelicera hyaline, fixed digit of chelicera reduced, with four minute terminal denticles, pilus dentilis, dorsal lyrifissure present (<xref ref-type="fig" rid="F1">Fig. 8</xref>); movable digit weakly sclerotised, distally curved, with one small subterminal tooth and one stronger terminal tooth, cheliceral seta absent, arthrodial corona with hyaline flap without filaments (<xref ref-type="fig" rid="F1">Fig. 8</xref>). Corniculi long, weakly sclerotised.
                    </p><p><italic>Legs</italic>: Legs II and III short (258–268, 268–272), I and IV longer (288-298). Chaetotaxy: Leg I: coxa 0 0/1 0/1 0, trochanter 1 0/1 1/1 1 (<italic>pd</italic> thick), femur 1 2/1 2/1 1 (<italic>ad</italic>1 and <italic>pd</italic>1 long, ventral setae all thick, <xref ref-type="fig" rid="F1">Fig. 9</xref>), genu 1 2/1 2/1 1 (<italic>ad</italic>1 and <italic>pd</italic>1 long with club-like tip, ventral setae all thick, <xref ref-type="fig" rid="F1">Fig. 9</xref>), tibia 1 2/1 2/1 1 (<italic>ad</italic>1 and <italic>pd</italic>1 long with club-like tip, ventral setae all thick, <xref ref-type="fig" rid="F1">Fig. 9</xref>). Leg II: coxa 0 0/1 0/1 0, trochanter 1 0/1 0/2 1, femur 1 2/1 2/1 1 (<italic>ad</italic>1 and <italic>pd</italic>1 thick, <italic>al</italic> and <italic>pl</italic> long, <xref ref-type="fig" rid="F1">Fig. 10</xref>), genu 1 2/1 2/1 1 (<italic>ad</italic>1 thick, <italic>pd</italic>1 long with club-like tip, <italic>al</italic> and <italic>pl</italic> long, <xref ref-type="fig" rid="F1">Fig. 10</xref>), tibia 1 1/1 2/1 1 (<italic>al</italic> and <italic>pl</italic> long, <xref ref-type="fig" rid="F1">Fig. 10</xref>). Leg III: coxa 0 0/1 0/1 0, trochanter 1 0/1 0/1 1 (<italic>al</italic> thick), femur 1 2/1 1/1 1 (<italic>ad</italic>1 thick, <italic>al</italic> and <italic>pl</italic> long, <xref ref-type="fig" rid="F1">Fig. 11</xref>), genu 1 2/1 2/1 1 (<italic>ad</italic>1 and <italic>pd</italic>1 thick, <italic>ad</italic>1 in two paratypes club-like tip, <italic>al</italic> and <italic>pl</italic> long, <xref ref-type="fig" rid="F1">Fig. 11</xref>), tibia 1 1/1 2/1 1 (<italic>al</italic> and <italic>pl</italic> long, <xref ref-type="fig" rid="F1">Fig. 11</xref>). Leg IV: coxa 0 0/1 0/0 0, trochanter 1 1/2 0/1 0 (<italic>ad</italic> thick), <!--PageBreak-->femur 1 2/1 1/1 0 (<italic>al</italic> long <xref ref-type="fig" rid="F1">Fig. 12</xref>), genu 1 2/1 2/1 1 (<italic>ad</italic>1 and <italic>pd</italic>1 thick, <italic>ad</italic>1 in two paratypes club-like tip, <italic>al</italic> and <italic>pl</italic> long, <xref ref-type="fig" rid="F1">Fig. 12</xref>), tibia 1 1/1 2/1 1 (<italic>al</italic> and <italic>pl</italic> long, <xref ref-type="fig" rid="F1">Fig. 12</xref>). Tarsi I-IV with 16 setae, pre-tarsi with membranous ambulacrum, claws absent.
                    </p><p><italic>Genital structures</italic>: Insemination ducts opening on posterior margin of coxa III; sacculus an irregular, dark coloured mass behind coxae IV, ducts entering sacculus via a pair of circularopenings (<xref ref-type="fig" rid="F1">Fig. 13</xref>).
                    </p></tp:treatment-sec><tp:treatment-sec sec-type="Etymology"><title>Etymology.</title><p>The species is named in memory of Cyrus the Great (Old Persian: <italic>Kuruš</italic>; c. 600 BC or 576 BC–530 BC) was the first Achaemenian Emperor of Persia, as the “father of the Iranian nation”, who issued a decree on his aims and policies, later hailed as his charter of the rights of nations.
                    </p></tp:treatment-sec><tp:treatment-sec sec-type="Notes"><title>Notes.</title><p><italic><tp:taxon-name>Myrmozercon cyrusi</tp:taxon-name></italic> differs from all other species in the genus by its very short peritreme, palp coxal setae absent, genua I-IV with similar chaetotaxy (1 2/1 2/1 1) and trochanter of palp with only one ventral seta.
                    </p><fig id="F1" position="float" orientation="portrait"><label>Figures 1–13.</label><caption><p><italic><tp:taxon-name>Myrmozercon cyrusi</tp:taxon-name></italic> Ghafarian and Joharchi sp. n., female. <bold>1</bold> Dorsal shield <bold>2</bold> Dorsal seta enlarged (J5) (not to scale) <bold>3</bold> Ventral idiosoma <bold>4–5</bold> Opisthogastric setae enlarged (not to scale) <bold>6</bold> Hypostome <bold>7</bold> Epistome <bold>8</bold> Chelicera <bold>9</bold> femur, genu and tibia I, dorsal aspect <bold>10</bold> femur, genu and tibia II, dorsal aspect <bold>11</bold> femur, genu and tibia III, dorsal aspect <bold>12</bold> femur, genu and tibia IV, dorsal aspect <bold>13</bold> Insemination structures.</p></caption><graphic xmlns:xlink="http://www.w3.org/1999/xlink" xlink:href="ZooKeys-272-021-g001.jpg" position="float" orientation="portrait" xlink:type="simple"/></fig></tp:treatment-sec></tp:taxon-treatment>
